# Supplementary material for: When ecological transitions are not so infrequent: independent colonizations of athalassohaline water bodies by Arcellidae (Arcellinida; Amoebozoa), with descriptions of four new species
Source: FEMS Microbiol Ecol. 2023 Jul 6;99(8):fiad076. doi: 10.1093/femsec/fiad076 (PMC10389689; doi:10.1093/femsec/fiad076)
Supplement: fiad076_Supplemental_Files [file fiad076_supplemental_files.zip]

Archive with 2 entries (2 files):
- Supp_data Cell_measurements.xlsx
- Supp_data Sampling_points_info.xlsx
