# Supplementary material for: When ecological transitions are not so infrequent: independent colonizations of athalassohaline water bodies by Arcellidae (Arcellinida; Amoebozoa), with descriptions of four new species
Source: FEMS Microbiol Ecol. 2023 Jul 6;99(8):fiad076. doi: 10.1093/femsec/fiad076 (PMC10389689; doi:10.1093/femsec/fiad076)
Supplement: fiad076_Supplemental_Files [file fiad076_supplemental_files.zip › Supp_data Cell_measurements.xlsx]

## Sheet: Cell_measurements
Name	Date	Location	Clade	average TD (Test diam)	average AD (Aperture diam)	view (Lateral, frontal or both)	Height	Preapertural diam (not always clear)	Preapertural height (not always clear)	AD/TD	Test roundness ((maxTD-minTD)/averageTD)	Aperture roundness ((maxAD-minAD)/averageAD)	TD1	TD2	TD3	AD1	AD2	AD3	Note
F47_12_arcella_0007 y 8	2021-01-27	Oca	Arcella salobris	61.2	17.08	b	33.68	42.02	8.01	0.279031	0.0279412	0.103065	62.25	60.54	60.81	17.67	15.91	17.65
F47_2_arcella_0001.tif	2021-01-27	Oca	Arcella salobris	72.2	25.58	f				0.35431	0.0685627	0.0445661	73.26	69.19	74.14	25.01	25.58	26.15
F47_3_arcella_0001.tif	2021-01-27	Oca	Arcella salobris	63.28	16.24	f				0.256703	0.0207027	0.0400164	63.88	63.38	62.57	16.3	16.54	15.89
F47_5_arcella_0001.tif	2021-01-27	Oca	Arcella salobris	71.12	25.23	f				0.354816	0.0365596	0.103038	72.84	70.24	70.27	24	26.6	25.1
F47_6_arcella_0001.tif	2021-01-27	Oca	Arcella salobris	73.22	26.37	l	42.81	44.97	12.01	0.360148	0	0	73.22			26.37
F47_7_arcella_0001.tif	2021-01-27	Oca	Arcella salobris	71.96	19.81	f				0.275233	0.0368243	0.059071	72.84	70.2	72.85	19.3	20.47	19.65
F47_9_arcella_0003.tif y F47_9_arcella_0004.tif	2021-01-27	Oca	Arcella salobris	70.91	22.69	b		44.23		0.319998	0.0211546	0.0498017	71.43	71.36	69.93	23.4	22.4	22.27
F47cult_4_0003.tif	2021-02-01	Oca	Arcella salobris	73.15	23.93	f				0.327182	0.0355434	0.0852368	74.42	71.82	73.21	23.26	25.29	23.25
F48_10_arcella_0011 y 13	2021-01-28	Oca	Arcella salobris	73.27	18.54	b	51.59	45.76	14.39	0.252991	0.00272963	0.109513	73.38	73.25	73.18	19.79	17.76	18.06
F48_11_arcella_0022.tif	2021-01-28	Oca	Arcella salobris	77	21.41	f				0.278052	0.0146753	0.0541803	76.75	76.56	77.69	22.08	21.23	20.92
F48_2_arcella_0003.tif	2021-01-28	Oca	Arcella salobris	72.77	22.28	b	37.05	43.11	8.29	0.30611	0.0728289	0.0062846	70.46	75.76	72.1	22.21	22.27	22.35
F48_4_arcella_0006.tif	2021-01-28	Oca	Arcella salobris	62.9	15.75	f				0.250331	0.00842563	0.0635055	62.92	62.63	63.16	16.14	15.14	15.96
F48_5y6_arcella_0007.tif dcha	2021-01-28	Oca	Arcella salobris	77.9	24.46	f				0.31395	0.0308087	0.118577	79.25	77.6	76.85	24.35	25.96	23.06
F48_8_arcella_0011.tif	2021-01-28	Oca	Arcella salobris	76.04	23.42	f				0.307982	0.0128874	0.0192143	75.89	75.63	76.61	23.29	23.26	23.71
F48_9_arcella_0009 y 10	2021-01-28	Oca	Arcella salobris	72.78	24.06	b	44.45	42.44	14.18	0.330555	0.0195117	0.0565332	73.41	71.99	72.93	23.79	24.87	23.51
F48_guanidina_1_001.tif	2021-01-28	Oca	Arcella salobris	64.56	16.95	f				0.262481	0.0157984	0.0666798	65.1	64.51	64.08	16.57	16.57	17.7
F48_guanidina_4_0007.tif	2021-01-28	Oca	Arcella salobris	72.06	22.73	f				0.315463	0.0474583	0.0567449	70.49	73.91	71.79	21.95	23.01	23.24
F49_12_arcella_0018 y 20	2021-01-29	Oca	Arcella salobris	63.18	16.51	b	38.97	43.59	13.56	0.261278	0.0531842	0.168417	65.06	61.7	62.77	15.09	17.87	16.56
F49_15_arcella_0026.tif	2021-01-29	Oca	Arcella salobris	71.96	22.15	f				0.307749	0.0566955	0.00361228	73.64	69.56	72.69	22.16	22.18	22.1
F49_16_arcella_0032.tif	2021-01-29	Oca	Arcella salobris	75.02	23.69	f				0.315841	0.0162631	0.0320765	75.59	75.09	74.37	23.92	23.96	23.2
F49_18_arcella_0034.tif	2021-01-29	Oca	Arcella salobris	68.81	19.19	f				0.278884	0.0132248	0.124023	69.37	68.6	68.46	20.72	18.34	18.51
F49_21_arcella_0039.tif	2021-01-29	Oca	Arcella salobris	64.41	17.04	f				0.264607	0.0430057	0.0621944	63.96	63.25	66.02	16.93	16.57	17.63
F49_22_arcella_0040.tif	2021-01-29	Oca	Arcella salobris	73.27	20.73	b	44.91	38.41	12.5	0.282926	0	0	73.27			20.73
F49_24_arcella_0042.tif	2021-01-29	Oca	Arcella salobris	75.43	21.7	f				0.287741	0.0534294	0.0741822	77.23	75.85	73.2	20.73	22.34	22.04
F49_25_arcella_0043.tif	2021-01-29	Oca	Arcella salobris	60.57	19.65	f				0.324418	0.0808981	0.0992366	63	58.1	60.61	20.81	18.86	19.28
F49_25_arcella_0043.tif	2021-01-29	Oca	Arcella salobris	71.06	#DIV/0!	l	41.62	40.9	12.03	#DIV/0!	0	#DIV/0!	71.06
F49_27_arcella_0045.tif	2021-01-29	Oca	Arcella salobris	72.28	21.86	f				0.302389	0.0698672	0.103858	75.06	70.01	71.77	22.93	20.66	21.98
F49_4_arcella_0004.tif	2021-01-29	Oca	Arcella salobris	63.61	#DIV/0!	l	38.02	36.06	10.78	#DIV/0!	0	#DIV/0!	63.61
F49_6_arcella_0010.tif	2021-01-29	Oca	Arcella salobris	62.88	15.79	f				0.251113	0.0326018	0.0962635	61.99	64.04	62.61	15.21	16.73	15.43
F49_7_arcella_0011.tif	2021-01-29	Oca	Arcella salobris	59.84	16.76	f				0.28012	0.0192168	0.0882879	59.7	60.49	59.34	17.56	16.65	16.08
F49_8_arcella_0008.tif	2021-01-29	Oca	Arcella salobris	59.57	16.78	f				0.281741	0.0339097	0.0989076	60.4	58.38	59.93	16	16.69	17.66
F49_cell_ind_13_0008.tif	2021-02-02	Oca	Arcella salobris	73.97	19.87	l	41.92	33.04	17.98	0.268622	0	0
F49_cell_ind_15_0015-18	2021-02-09	Oca	Arcella salobris	60.5	16.79	b	36.05	31.46	11.46	0.277505	0.0403284	0.051221	61.53	59.09	60.89	16.67	17.28	16.42
F49_cell_ind_19_0029.tif	2021-02-09	Oca	Arcella salobris	75.44	23.92	f				0.317087	0.0210773	0.0572742	74.68	75.36	76.27	24.27	24.43	23.06
F49_cell_ind_46_(en agua destilada)0014.tif	2021-02-12	Oca	Arcella salobris	75.13	23.42	f				0.31174	0.058834	0.0764304	76.87	72.45	76.06	22.39	23.69	24.18
F49_cell_ind_46_(en agua destilada)0014.tif 2	2021-02-12	Oca	Arcella salobris	59.75	16.25	f				0.271967	0.0108787	0.131692	60.14	59.62	59.49	16.01	17.44	15.3
F49_cell_ind_48_(en agua destilada)0020.tif	2021-02-16	Oca	Arcella salobris	62.7	14.95	f				0.238477	0.0106852	0.0668747	63.14	62.47	62.5	15.08	14.39	15.39
F49_cell_ind_48_(en agua destilada)0022.tif	2021-02-16	Oca	Arcella salobris	75.81	24.05	f				0.317254	0.0228212	0.0889813	74.89	76.62	75.91	25.16	23.97	23.02
F49_cell_ind_52_(en agua destilada)0039.tif	2021-02-17	Oca	Arcella salobris	76.46	21.48	f				0.280943	0.0370144	0.0782123	76.74	74.9	77.73	21.32	20.72	22.4
F49_cell_ind_52_(en agua destilada)0039.tif 1	2021-02-18	Oca	Arcella salobris	72.86		f							75.02	70.3	73.26
F49_cell_ind_52_(en agua destilada)0039.tif 2	2021-02-19	Oca	Arcella salobris	77.1467		f							76.82	75.92	78.7
F49_cell_ind_52_(en agua destilada)0039.tif 4	2021-02-21	Oca	Arcella salobris	75.5433		f							72.71	76.17	77.75
F49_cell_ind_9_001.tif	2021-02-09	Oca	Arcella salobris	74.78	20.43	f				0.273258	0.0192573	0.0866232	75.37	75.03	73.93	19.82	21.59	19.89
F49_guanidina_26_0002.tif	2021-02-10	Oca	Arcella salobris	73.7	23.55	f				0.319508	0.0400289	0.0195357	74.42	74.81	71.86	23.83	23.37	23.44
F49_guanidina_28_0004.tif	2021-02-10	Oca	Arcella salobris	63.2	17.02	f				0.269357	0.0314873	0.0311337	64.25	62.26	63.09	17.16	16.69	17.22
F49_guanidina_29_0005.tif	2021-02-10	Oca	Arcella salobris	74.16	19.86	f				0.267799	0.0238673	0.107754	74.75	74.75	72.98	18.72	20.86	20
F49_guanidina_8_0029.tif	2021-01-29	Oca	Arcella salobris	61.44	16.36	f				0.266207	0.0219715	0.0360709	61.14	60.92	62.27	16.67	16.08	16.32
F53__04_0025.tif	2021-03-15	Horna	Arcella euryhalina	69.97	21.43	f				0.306322	0.0148635	0.0942457	70.32	69.28	70.31	22.25	21.82	20.23
F53__06_0037.tif	2021-03-15	Horna	Arcella euryhalina	72.72	25.74	f				0.354006	0.0225523	0.0571022	72.12	73.76	72.28	25.01	26.48	25.74
F53__07-9_0039.tif	2021-03-15	Horna	Arcella euryhalina	68.42	20.6	f				0.301018	0.0121304	0.0723418	68.56	67.94	68.77	21.52	20.03	20.24
F53__13_0044.tif	2021-03-15	Horna	Arcella euryhalina	67.56	20.7	f				0.306345	0.0405565	0.166694	65.85	68.24	68.59	21.28	18.68	22.13
F53__14_0045.tif	2021-03-15	Horna	Arcella euryhalina	70.64	20.6	f				0.291572	0.0351076	0.158278	69.68	72.16	70.08	19.03	22.29	20.47
F53__16_0026.tif	2021-03-15	Horna	Arcella euryhalina	66.08	19.6	f				0.296625	0.0167987	0.0290816	66.48	65.37	66.38	19.89	19.59	19.32
F53__17_0029.tif	2021-03-15	Horna	Arcella euryhalina	71.87	23.17	f				0.322403	0.00904453	0.110919	71.64	71.67	72.29	22.96	24.56	21.99
F53_arcella_01_0003.tif	2021-03-15	Horna	Arcella euryhalina	74.68	22.05	f				0.295291	0.0976121	0.203144	79.28	71.99	72.78	24.26	19.78	22.12
F53_arcella_02_0012.tif	2021-03-15	Horna	Arcella euryhalina	61.67		b	30.85		9.71	0	0.0870764	#DIV/0!	63.14	58.25	63.62
F53_a guanidina_3_0039.tif	2021-03-15	Horna	Arcella euryhalina	66.93	19.63	f				0.293242	0.0249514	0.0356658	67.62	67.22	65.95	19.32	20.02	19.54
F58_22_ar_0034.tif	2021-03-17	Pet	Arcella euryhalina	69.94	23.86	f				0.34115	0.0188733	0.0813076	70.42	69.1	70.3	24.48	22.58	24.52
F58_23_ar_0036.tif	2021-03-17	Pet	Arcella euryhalina	72.65	22.01	f				0.302914	0.0657949	0.0508937	74.56	73.61	69.78	21.54	21.82	22.66
F58_25_ar_0040.tif	2021-03-17	Pet	Arcella euryhalina	66.19	16.31	f				0.246412	0.0166188	0.0748007	65.64	66.74	66.19	16.37	16.89	15.67
F58_26_ar_0041.tif	2021-03-17	Pet	Arcella euryhalina	73.96	22.17	f				0.299757	0.0302866	0.0108254	73.9	75.11	72.87	22.11	22.32	22.08
F58_29_ar_0044.tif	2021-03-17	Pet	Arcella euryhalina	67.3	19.21	f				0.285389	0.0508172	0.100486	68.56	65.14	68.2	19.31	18.19	20.12
F58_30_ar_001.tif	2021-03-26	Pet	Arcella euryhalina	63.68	17.69	f				0.277728	0.0846375	0.193366	66.77	61.38	62.9	19.48	16.06	17.52
F58_a guanidina_10_Galeripora marichusae_0049.tif	2021-03-17	Pet	Galeripora marichusae	121.14	39.33	f				0.324666	0.0148588	0.0823799	120.03	121.83	121.56	37.67	40.91	39.41
F58_a guanidina_2_0044.tif	2021-03-16	Pet	Galeripora marichusae	121.38	41.44	f				0.34137	0.0402032	0.11415	123.22	118.34	122.59	39.45	44.18	40.68
F58_a guanidina_4_0046.tif	2021-03-16	Pet	Arcella euryhalina	69.59	19.46	f				0.279638	0.00775974	0.0226105	69.79	69.73	69.25	19.67	19.48	19.23
F58_a guanidina_5_0047.tif	2021-03-16	Pet	Arcella euryhalina	73.91	25.18	f				0.340685	0.0133947	0.0218427	74	73.37	74.36	25.05	25.52	24.97
F58_ar_02_0006.tif	2021-03-16	Pet	Arcella euryhalina	74.94	21.95	b	39.67	44.45	13.87	0.292843	0.027354	0.0578676	75.83	73.78	75.22	21.23	22.5	22.11
F58_ar_03_0011y14.tif	2021-03-16	Pet	Arcella euryhalina	73.61	22.21	b	36.61	45.79	13.23	0.301771	0.0525744	0.0918367	71.81	73.34	75.68	20.98	22.64	23.02
F58_ar_04_0019.tif	2021-03-16	Pet	Galeripora marichusae	128.24	44.26	f				0.345117	0.0408619	0.0836032	126.4	131.64	126.67	46.49	42.79	43.49
F58_ar_05_0021y22.tif	2021-03-16	Pet	Arcella euryhalina	66.74	20.02	b	32.91	43.52	14.07	0.299955	0.00883983	0.0434565	67.01	66.8	66.42	20.5	19.63	19.93
F58_ar_06_0023.tif	2021-03-16	Pet	Galeripora marichusae	125.47	39.65	f				0.315985	0.108233	0.0804607	117.55	127.73	131.13	40.39	40.87	37.68
F58_ar_07_0028.tif	2021-03-16	Pet	Arcella euryhalina	72.02	23.74	f				0.329646	0.037769	0.0261163	70.53	73.25	72.27	23.41	24.03	23.78
F58_ar_09_0031.tif	2021-03-16	Pet	Galeripora marichusae	103.55	36.43	f				0.351767	0.0497328	0.0310212	102.55	101.48	106.63	36.88	35.75	36.65
F58_ar_11_0037.tif	2021-03-16	Pet	Arcella euryhalina	72.42	22.5	f				0.310688	0.0207125	0.0906667	73.18	72.4	71.68	23.39	22.76	21.35
F58_ar_14_0012.tif	2021-03-17	Pet	Galeripora marichusae	135.52	49.88	f				0.368088	0.03018	0.0110257	137.73	135.19	133.64	50.07	50.06	49.52
F58_ar_15_0015.tif	2021-03-17	Pet	Arcella euryhalina	73.94	21.83	f				0.295194	0.0209629	0.0499389	74.58	73.03	74.21	22.55	21.46	21.47
F58_ar_16_0018.tif	2021-03-17	Pet	Arcella euryhalina	68.24	21.49	f				0.314982	0.0139221	0.0488524	67.66	68.61	68.44	21.65	21.94	20.89
F58_ar_17_0022.tif	2021-03-17	Pet	Galeripora marichusae	122.78	41.07	f				0.33451	0.038118	0.0764548	120.18	123.29	124.86	40.97	42.69	39.55
F58_Galeripora marichusae_19_0030.tif	2021-03-17	Pet	Galeripora marichusae	122.9	40.37	f				0.328442	0.016517	0.0673823	123.4	123.67	121.64	42.17	39.48	39.45
F58_Galeripora marichusaesc_01_0001y3.tif	2021-03-16	Pet	Galeripora marichusae	123.24	41.78	b	42.35			0.339031	0.0505504	0.0555245	119.3	125.53	124.9	40.36	42.31	42.68
F58_ci_12_0001.tif	2021-03-24	Pet	Galeripora marichusae	113.03	37.1	f				0.328271	0.0716645	0.172761	114.4	108.29	116.39	39.43	33.02	38.86
F58_ci_13_0006.tif	2021-03-24	Pet	Galeripora marichusae	115.57	40.88	f				0.353696	0.0283811	0.095409	114.27	114.89	117.55	38.31	42.11	42.21
F58_ci_14_0007.tif	2021-03-24	Pet	Arcella euryhalina	64.09	19.15	f				0.298747	0.0692776	0.0412604	65.79	61.35	65.13	18.69	19.48	19.27
F58_ci_20_0022.tif	2021-03-24	Pet	Arcella euryhalina	62.92	18.28	f				0.290459	0.062298	0.0355645	61.42	65.34	62.01	18.22	18.63	17.98
F58cult0_ci_39_0005.tif	2021-06-09	Pet	Arcella euryhalina0	67.15	18.92	f				0.281757	0.0260611	0.0528541	66.35	67	68.1	18.57	19.57	18.62
F58cult0_ci_41_0008.tif	2021-06-09	Pet	Arcella euryhalina1	66.59	19.92	f				0.299144	0.00795915	0.0953815	66.42	66.41	66.94	20.96	19.74	19.06
F61_01_arc_001.tif	2021-03-09	CR	Arcella euryhalina	68.53	21.15	f				0.308688	0.0643545	0.104475	67.25	66.96	71.37	22.1	19.89	21.47
F61_03_arc_0005.tif	2021-03-09	CR	Arcella euryhalina	67.89	19.17	f				0.282369	0.00662837	0.056338	67.84	67.69	68.14	19.89	18.81	18.81
F61_06_arc_0011 (bubble)0002.tif	2021-03-09	CR	Arcella euryhalina	73.43	17.59	f				0.239559	0.0084438	0.0938033	73.72	73.46	73.1	16.67	18.32	17.78
F61_08_many_0053.tif-2a	2021-03-09	CR	Arcella euryhalina	68.95	21.65	f				0.313947	0.0079768	0.0831537	69.12	69.14	68.59	22.2	20.47	22.27
F61_08_many_0053.tif-3a	2021-03-09	CR	Arcella euryhalina	63.44	18.48	f				0.291262	0.0375177	0.0893018	64.71	63.27	62.33	19.42	18.24	17.77
F27_4_arcella-discoides_003.tif	2020-02-26	Pet	Galeripora marichusae	132.63	45.99	f				0.346729	0.0131946	0.0767614	131.88	133.63	132.38	48.1	44.57	45.29
F38_11_arcella_0035.tif	2020-11-18	Horna	Arcella euryhalina	64.34	22.53	b	44.91	36.46	17.07	0.350171	0.0606155	0.0656902	64.92	62.1	66	21.89	22.33	23.37
F38_12_arcella_0038.tif	2020-11-18	Horna	Arcella euryhalina	72.74	23.75	f				0.326536	0.0210329	0.0875667	72.52	72.09	73.62	23.54	22.82	24.9
F38_14_arcella-discoides_0041.tif	2020-11-18	Horna	Galeripora marichusae	146.92	49.41	b	49.21	81.41	23.14	0.336298	0.0283141	0.0277272	149.13	144.97	146.67	48.66	49.54	50.03
F38_15_arcella-discoides_0046.tif	2020-11-18	Horna	Galeripora marichusae	132.94	49.11	f				0.36939	0.0322702	0.00203638	130.58	133.37	134.87	49.12	49.15	49.05
F38_16_arcella_0047.tif	2020-11-18	Horna	Arcella euryhalina	76.33	23.6	f				0.309227	0.0567274	0.0504166	73.99	78.32	76.68	23.98	22.82	24.01
F38_22_arcella_0059.tif	2020-11-18	Horna	Arcella euryhalina	64.84	18.42	f				0.284047	0.0721814	0.118371	62.58	67.26	64.67	17.41	19.59	18.25
F38_29_arcella-discoides_0069.tif	2020-11-18	Horna	Galeripora marichusae	141.73	52.74	b	59.85	86.6	27.65	0.372116	0.0285049	0.0595374	143.59	139.55	142.05	54.07	53.22	50.93
F38_2_arcella_0007.tif	2020-11-18	Horna	Arcella euryhalina	58.09	18.99	f				0.326849	0.154588	0.134831	62.59	53.61	58.07	17.55	19.3	20.11
F38_30_arcella-discoides_0074.tif	2020-11-18	Horna	Galeripora marichusae	149.22	56.07	f				0.375785	0.0154138	0.00463679	148.3	150.6	148.75	56.17	56.14	55.91
F38_35_arcella_0082.tif	2020-11-18	Horna	Arcella euryhalina	73.02	22.77	f				0.311832	0.182553	0.0223979	78.09	64.76	76.21	22.99	22.84	22.48
F38_3_arcella_0013.tif	2020-11-18	Horna	Arcella euryhalina	68.2	20.24	f				0.296725	0.0294721	0.029155	69.01	67	68.59	19.94	20.24	20.53
F38_5_arcella_0019.tif	2020-11-18	Horna	Arcella euryhalina	64.67	20.44	b	41.24	38.06	14.6	0.316082	0.0516495	0.107632	66.05	62.71	65.24	20.48	19.32	21.52
F38_8_arcella_0028.tif	2020-11-18	Horna	Arcella euryhalina	71.6	23.38	f				0.326505	0.0343591	0.0106944	72.6	72.05	70.14	23.21	23.46	23.46
F38_9_arcella_0029.tif	2020-11-18	Horna	Arcella euryhalina	70.21	21.01	b	41.54	47.38	16.62	0.299259	0.143719	0.10376	75.35	65.26	70.01	22.25	20.07	20.71
F39_5_arcella_0001.tif	2020-11-17	Horna	Arcella euryhalina	76.01	22.7	b	39.63	39	10.85	0.298632	0.0302578	0.0123348	74.98	75.78	77.28	22.81	22.53	22.76
F42_3_arcella_0001.tif	2020-11-13	Pet	Arcella euryhalina	70.86	24.44	f				0.344969	0.0155243	0.104732	71.34	70.24	70.99	25.81	23.25	24.27
F43_1_arcella_0003.tif	2020-11-12	Pet	Arcella euryhalina	65.41	24.63	b	40.9	44.04	14	0.376497	0.105183	0.0994857	61.28	66.79	68.16	25.76	23.31	24.81
F43_4_arcella_0001.tif	2020-11-12	Pet	Arcella euryhalina	66.29	16.48	b	43.39	43.69	13.06	0.248605	0.0944336	0.12318	69.83	63.57	65.47	17.78	15.75	15.91
Musgo Oc3_18_0002.tif	2021-08-25	Oca	Galeripora halaurula	68.32	12.1	b	28.11	44.45	8.92	0.177108	0.0178571	0.0239669	67.55	68.77	68.64	11.91	12.2	12.19
Musgo Oc3_29_0019.tif	2021-08-25	Oca	Galeripora halaurula	78.07	15.04	f				0.192682	0.0187004	0.145579	78.87	77.94	77.41	15.34	15.99	13.8
Musgo Oc3_30_0020.tif	2021-08-25	Oca	Galeripora halaurula	76.85	14.71	f				0.191404	0.0147033	0.1414	76.19	77.32	77.05	15.48	15.25	13.4
Musgo Oc4_07_ A arenaria_0014.tif	2021-08-24	Oca	Galeripora halaurula	67.51	12.18	f				0.180467	0.0756925	0.190424	70.04	64.93	67.56	13.49	11.17	11.89
Musgo Oc4_13_0007.tif	2021-08-24	Oca	Galeripora halaurula	67.15	12.88	f				0.19175	0.135362	0.197256	62.74	71.83	66.89	13.25	11.42	13.96
Musgo Oc4_17_0014.tif	2021-08-24	Oca	Galeripora halaurula	69.14	14.65	f				0.211879	0.0133057	0.0825939	68.66	69.19	69.58	15.36	14.44	14.15
Musgo Oc4_18_0018.tif	2021-08-24	Oca	Galeripora halaurula	65.89	11.3	f				0.171498	0.0689027	0.132743	65.09	68.56	64.02	11.95	10.45	11.5
Musgo1_04_A arenaria_0001.tif	2021-08-23	Oca	Galeripora halaurula	90.81	15.26	f				0.168086	0.0817121	0.115964	94.46	87.04	90.92	16.23	14.46	15.1
Musgo1_19y20_a arenaria_0012.tif	2021-08-23	Oca	Galeripora halaurula	80.43	13.88	f				0.172531	0.0538356	0.0677396	82.86	79.9	78.53	13.5	13.69	14.44
Musgo1_21_a arenaria_001.tif	2021-08-23	Oca	Galeripora halaurula	91.66	16.85	f				0.183875	0.0077463	0.0296677	91.54	92.07	91.36	17.08	16.58	16.9
Musgo1_22y23_a arenaria_0002.tif	2021-08-23	Oca	Galeripora halaurula	70.05	11.59	f				0.165398	0.0829368	0.114787	69.97	73	67.19	12.04	10.71	12.01
Musgo1_25y26_a arenaria_0002.tif	2021-08-23	Oca	Galeripora halaurula	97.3	15.94	f				0.163857	0.0299075	0.137361	98.69	95.78	97.43	16.93	14.74	16.16
Musgo1_29_a arenaria_0008.tif	2021-08-23	Oca	Galeripora halaurula	84.8	15.45	f				0.182161	0.0770077	0.0802762	84.98	81.44	87.97	14.78	15.54	16.02
Musgo1_30_a arenaria_0009.tif	2021-08-23	Oca	Galeripora halaurula	82.23	15.45	f				0.187839	0.0351439	0.152136	84	81.59	81.11	16.97	14.62	14.75
Musgo1_31_001.tif	2021-10-27	Oca	Galeripora halaurula	85.56	12.56	f				0.146803	0.0577395	0.336783	83.35	88.29	85.03	14.73	10.5	12.45
Musgo1_ci_01_001.tif	2021-10-27	Oca	Galeripora halaurula	95.28	19.26	f				0.202176	0.0484887	0.143797	93.14	94.94	97.76	18.16	20.93	18.7
Musgo1_ci_01_001.tif 2	2021-10-27	Oca	Galeripora halaurula	73.13	13.11	f				0.179224	0.023383	0.138861	74.26	72.55	72.58	12.27	14.09	12.96
R297			G. succelli, B	196.22	29					0.147793									from Gonzalez-Miguens et al. (2022)
R298			G. succelli, B	189.48	24.37					0.128615									from Gonzalez-Miguens et al. (2022)
R299			G. succelli, B	196.57	32.1					0.163301									from Gonzalez-Miguens et al. (2022)
R300			G. succelli, B	196.26	33.35					0.169928									from Gonzalez-Miguens et al. (2022)
R301			G. succelli, B	191.9	29.93					0.155967									from Gonzalez-Miguens et al. (2022)
R302			G. succelli, B	188.01	30.28					0.161055									from Gonzalez-Miguens et al. (2022)
R303			G. succelli, B	180.75	29.01					0.160498									from Gonzalez-Miguens et al. (2022)
R304			G. succelli, B	193.55	30.7					0.158615									from Gonzalez-Miguens et al. (2022)
R305			G. succelli, B	184.5	28.9					0.15664									from Gonzalez-Miguens et al. (2022)
R306			G. succelli, B	185	28					0.151351									from Gonzalez-Miguens et al. (2022)
C0			G. galeriformis, C	72.65	11.25					0.154852									from Gonzalez-Miguens et al. (2022)
C1			G. galeriformis, C	73.55	11.15					0.151598									from Gonzalez-Miguens et al. (2022)
C2			G. galeriformis, C	71.65	11.5					0.160502									from Gonzalez-Miguens et al. (2022)
C3			G. galeriformis, C	74.95	12.1					0.161441									from Gonzalez-Miguens et al. (2022)
R58			G. bufonipellita, D	90.6	14					0.154525									from Gonzalez-Miguens et al. (2022)
R59			G. bufonipellita, D	92.55	14.55					0.157212									from Gonzalez-Miguens et al. (2022)
R60			G. bufonipellita, D	90.3	14					0.155039									from Gonzalez-Miguens et al. (2022)
R180			G. bufonipellita, D	90.1	13.45					0.149279									from Gonzalez-Miguens et al. (2022)
C4			G. sitiens, E	88.5	16.75					0.189266									from Gonzalez-Miguens et al. (2022)
C6			G. sitiens, E	88.2	16.2					0.183673									from Gonzalez-Miguens et al. (2022)
C9			G. sitiens, E	90.05	16.85					0.187118									from Gonzalez-Miguens et al. (2022)
R70			G. balari, F	73.6	11.5					0.15625									from Gonzalez-Miguens et al. (2022)
R71			G. balari, F	77.6	12.75					0.164304									from Gonzalez-Miguens et al. (2022)
R72			G. balari, F	81.55	13.65					0.167382									from Gonzalez-Miguens et al. (2022)
R73			G. balari, F	81.85	14.15					0.172877									from Gonzalez-Miguens et al. (2022)
R74			G. balari, F	80.05	12.2					0.152405									from Gonzalez-Miguens et al. (2022)
R75			G. balari, F	81.65	12.8					0.156767									from Gonzalez-Miguens et al. (2022)
R76			G. balari, F	83.4	12.55					0.15048									from Gonzalez-Miguens et al. (2022)
R77			G. balari, F	81.55	13					0.159411									from Gonzalez-Miguens et al. (2022)
R78			G. balari, F	81.65	13.05					0.159829									from Gonzalez-Miguens et al. (2022)
R79			G. balari, F	83.4	13.15					0.157674									from Gonzalez-Miguens et al. (2022)
R80			G. balari, F	84.25	13.95					0.165579									from Gonzalez-Miguens et al. (2022)
R81			G. balari, F	82.45	12.3					0.149181									from Gonzalez-Miguens et al. (2022)
R309			G. catinus, G	77.245	22.15					0.28675									from Gonzalez-Miguens et al. (2022)
R310			G. catinus, G	77.35	22.06					0.285197									from Gonzalez-Miguens et al. (2022)
R311			G. catinus, G	79.65	22.69					0.284871									from Gonzalez-Miguens et al. (2022)
R312			G. catinus, G	74.48	22.51					0.302229									from Gonzalez-Miguens et al. (2022)
M241			G. naiadis, H	145.66	51.35					0.352533									from Gonzalez-Miguens et al. (2022)
M242			G. naiadis, H	145.3	50.7					0.348933									from Gonzalez-Miguens et al. (2022)
M243			G. naiadis, H	146.5	56.6					0.386348									from Gonzalez-Miguens et al. (2022)
M244			G. naiadis, H	143.8	52.25					0.363352									from Gonzalez-Miguens et al. (2022)
M245			G. naiadis, H	147.9	55.65					0.376268									from Gonzalez-Miguens et al. (2022)
M246			G. naiadis, H	148.15	54.15					0.365508									from Gonzalez-Miguens et al. (2022)
M247			G. naiadis, H	149.05	55.6					0.373029									from Gonzalez-Miguens et al. (2022)
M248			G. naiadis, H	145.1	50.4					0.347347									from Gonzalez-Miguens et al. (2022)
M249			G. naiadis, H	149.2	51.85					0.34752									from Gonzalez-Miguens et al. (2022)
M250			G. naiadis, H	153.8	59.1					0.384265									from Gonzalez-Miguens et al. (2022)
M251			G. naiadis, H	148.55	52.55					0.353753									from Gonzalez-Miguens et al. (2022)
M252			G. naiadis, H	146.45	55.35					0.377945									from Gonzalez-Miguens et al. (2022)
M253			G. naiadis, H	148.5	55.8					0.375758									from Gonzalez-Miguens et al. (2022)
M254			G. naiadis, H	149.65	54.85					0.366522									from Gonzalez-Miguens et al. (2022)
M255			G. naiadis, H	139.2	55.25					0.396911									from Gonzalez-Miguens et al. (2022)
M256			G. naiadis, H	144	48.7					0.338194									from Gonzalez-Miguens et al. (2022)
M257			G. naiadis, H	153.65	54.15					0.352424									from Gonzalez-Miguens et al. (2022)
M258			G. naiadis, H	146.35	49.85					0.340622									from Gonzalez-Miguens et al. (2022)
M259			G. naiadis, H	143.85	55.45					0.385471									from Gonzalez-Miguens et al. (2022)
M260			G. naiadis, H	145.7	55.15					0.378518									from Gonzalez-Miguens et al. (2022)
M261			G. naiadis, H	142.2	54.25					0.381505									from Gonzalez-Miguens et al. (2022)
Q1			G. bathystoma, I	74.58	21.83					0.292706									from Gonzalez-Miguens et al. (2022)
Q2			G. bathystoma, I	75.595	20.72					0.274092									from Gonzalez-Miguens et al. (2022)
H6			G. bathystoma, I	68.64	19.67					0.286568									from Gonzalez-Miguens et al. (2022)
H7			G. bathystoma, I	78.5	21					0.267516									from Gonzalez-Miguens et al. (2022)
Q3			G. bathystoma, I	79.24	22.6					0.285209									from Gonzalez-Miguens et al. (2022)
Q4			G. bathystoma, I	79.295	25.05					0.315909									from Gonzalez-Miguens et al. (2022)
R123			G. polypora, J	104.9	38.55					0.367493									from Gonzalez-Miguens et al. (2022)
R124			G. polypora, J	104	37.75					0.362981									from Gonzalez-Miguens et al. (2022)
R125			G. polypora, J	104.8	38					0.362595									from Gonzalez-Miguens et al. (2022)
A1			G. polypora, J	103.5	37.2					0.35942									from Gonzalez-Miguens et al. (2022)
A2			G. polypora, J	108.2	38.85					0.359057									from Gonzalez-Miguens et al. (2022)
M288			A. conica, L	78.85	22.75					0.288523									from Gonzalez-Miguens et al. (2022)
M289			A. conica, L	75	22.3					0.297333									from Gonzalez-Miguens et al. (2022)
M290			A. conica, L	75.85	19.45					0.256427									from Gonzalez-Miguens et al. (2022)
M291			A. conica, L	74.2	19.7					0.265499									from Gonzalez-Miguens et al. (2022)
M292			A. conica, L	78.8	19.85					0.251904									from Gonzalez-Miguens et al. (2022)
M293			A. conica, L	73.15	19.55					0.267259									from Gonzalez-Miguens et al. (2022)
M294			A. conica, L	76.95	20.15					0.261858									from Gonzalez-Miguens et al. (2022)
R204			A. guadarramensis, N	118.25	19.6					0.165751									from Gonzalez-Miguens et al. (2022)
R206			A. guadarramensis, N	123	23.5					0.191057									from Gonzalez-Miguens et al. (2022)
R207			A. guadarramensis, N	116.6	21.35					0.183105									from Gonzalez-Miguens et al. (2022)
R209			A. guadarramensis, N	125.9	27					0.214456									from Gonzalez-Miguens et al. (2022)
R210			A. guadarramensis, N	123.35	24.7					0.200243									from Gonzalez-Miguens et al. (2022)
R208			A. guadarramensis, O	149.25	34.5					0.231156									from Gonzalez-Miguens et al. (2022)
R211			A. guadarramensis, O	149	33.5					0.224832									from Gonzalez-Miguens et al. (2022)
R212			A. guadarramensis, O	148.5	31.25					0.210438									from Gonzalez-Miguens et al. (2022)
