# Supplementary material for: When ecological transitions are not so infrequent: independent colonizations of athalassohaline water bodies by Arcellidae (Arcellinida; Amoebozoa), with descriptions of four new species
Source: FEMS Microbiol Ecol. 2023 Jul 6;99(8):fiad076. doi: 10.1093/femsec/fiad076 (PMC10389689; doi:10.1093/femsec/fiad076)
Supplement: fiad076_Supplemental_Files [file fiad076_supplemental_files.zip › Supp_data Sampling_points_info.xlsx]

## Sheet: Fernando (2)
ID	Sample name	Colector	Country/Region	Locality	Habitat	Coordinates	Latitud	Longitud	Altitud	Date	Salinity	pH	Temp
F18	Ocaña 8	FU	Spain/Toledo	Ocaña	Water and sediment	39º59'32''N 3º36'54''W	39.9927	-3.61401	554	2020-02-20	6
F1	Laguna del Salobral 1	FU	Spain/Toledo	Laguna del Salobral	Algal mat	39º37'24'' N, 3º12'59''W	39.622	-3.21702	668.3	2019-12-06
F2	Laguna de Peñahueca 1	FU	Spain/Toledo	Laguna de Peñahueca	Algal mat	39º31'07'' N, 3º20'12''W	39.5198	3.33529	648.1	2019-12-06
F3	Laguna Larga de Villacañas 1	CS	Spain/Toledo	Laguna Larga de Villacañas	Water and sediment	39º35'37''N,3º19'13''W	39.5951	3.31975	657.8	2019-12-06
F4	Laguna del Salobral 2	FU	Spain/Toledo	Laguna del Salobral	Water and sediment	39º37'17'' N, 3º13'00''W	39.622	-3.21702	668.3	2019-12-06
F5	Laguna de Peñahueca 2	FU	Spain/Toledo	Laguna de Peñahueca	Water and sediment	39º31'13''N, 3º20'10''W	39.5202	-3.33594	647.7	2019-12-06
F6	Laguna de Tirez	CS	Spain/Toledo	Laguna de Tirez	Water and sediment	39º32'37''N 3º21'03''W	39.5373	-3.35571	651.3	2019-12-06
F7	Villacañas Brown moss	FU	Spain/Toledo	Laguna Larga de Villacañas	Brown moss	39º35'37''N,3º19'13''W	39.5951	3.31975	657.8	2019-12-06
F8	Villacañas hojarasca	FU	Spain/Toledo	Laguna Larga de Villacañas	Dead leaves ofLimonium	39º35'37''N,3º19'13''W	39.5951	3.31975	657.8	2019-12-06
F9 and F14	Peñahueca hojarasca	FU	Spain/Toledo	Laguna de Peñahueca	Dead leaves ofLimonium	39º31'07'' N, 3º20'12''W	39.5198	3.33529	648.1	2019-12-06
F10	Tirez hojarasca	FU	Spain/Toledo	Laguna de Tirez	Dead leaves ofLimonium	39º32'37''N 3º21'03''W	39.5373	-3.35571	651.3	2019-12-06
F15	Ocaña 1	FU	Spain/Toledo	Ocaña	Water and sediment	39º59'27''N 3º36'56''W	39.9902	-3.6156	548.7	2020-02-20	51
F16	Ocaña 2	FU	Spain/Toledo	Ocaña	Water and sediment	39º59'26''N 3º36'56''W	39.9902	-3.6156	548.7	2020-02-20	8
F17	Ocaña 4	FU	Spain/Toledo	Ocaña	Water and sediment	39º59'274'N 3º36'52''W	39.9901	-3.61452	549.6	2020-02-20	76
F19	Ocaña 9	FU	Spain/Toledo	Ocaña	Water and sediment	39º59'33''N 3º36'51''W			544	2020-02-20	9
F21	Laguna de Horna 1	FU	Spain/Albacete	Horna	Water and sediment	38º49'53''N 1136'10''W	38.8313	-1.60367	861.9	2020-02-23	6
F22	Laguna de Horna 2	FU	Spain/Albacete	Horna	Aquatic plants litter and sediment	38º50'09''N 1º36'00''W	38.8357	-1.60033	860.7	2020-02-23
F23	Laguna de Horna 3	FU	Spain/Albacete	Horna	Water and sediment	38º50'08''N 1º36'59''W	38.8357	-1.60033	860.7	2020-02-23	4.66
F24	Laguna de Pétrola 1	FU	Spain/Albacete	Pétrola	Water and sediment	38º49'52''N 1º33'55''W	38.8324	-1.56476	853.9	2020-02-23	3.66
F25	Laguna de Pétrola 2	FU	Spain/Albacete	Pétrola	Dead leaves ofentre los juncos	38º50'33''N 1º33'25''W	38.8426	-1.55702	852.9	2020-02-23
F26	Laguna de Pétrola 3	FU	Spain/Albacete	Pétrola	Water and sediment	38º50'29''N 1º33'24''W	38.8416	-1.55692	853.2	2020-02-23	38.67
F27	Laguna de Pétrola 4	FU	Spain/Albacete	Pétrola	Water and sediment and algae	38º50'17''N 1º33'26''W	38.8382	-1.55727	854.9	2020-02-23	7.33
F28	Laguna de Corral Rubio	FU	Spain/Albacete	Corral Rubio	Water and sediment and algae	38º50'12''N 1º27'27''W	38.8372	-1.45689	865.9	2020-02-23	3
F32	Ocaña 3	FU	Spain/Toledo	Ocaña	Dead leaves ofLimonium	39º59'25''N 3º36'51''W	39.9902	-3.6156	548.7	2020-02-20
F33	Ocaña 5	FU	Spain/Toledo	Ocaña	Brown moss	39º59'25''N 3º36'51''W	39.9903	-3.61383	553	2020-02-20
F34	Ocaña 6	FU	Spain/Toledo	Ocaña	Brown moss	39º59'26''N 3º36'56''W	39.9903	-3.61383	561	2020-02-20
F35	Ocaña 7	FU	Spain/Toledo	Ocaña	Aquatic plants litter and sediment	39º59'27''N 3º36'49''W	39.9903	-3.61383	560	2020-02-20
F36	Ocaña 11	FU	Spain/Toledo	Ocaña	Brown moss	39º59'32''N 3º36'50''W			554	2020-02-21
F38	Horna 4	FU	Spain/Albacete	Horna	Water and sediment		38.8358	-1.60068		2020-10-30	14
F39	Horna 5	FU	Spain/Albacete	Horna	Water and sediment		38.8354	-1.5992		2020-10-30	13
F40	Horna 6	FU	Spain/Albacete	Horna	Water and sediment		38.8315	-1.60296		2020-10-30	15.3
F41	Petrola 5	FU	Spain/Albacete	Petrola	Water and algae		38.8427	-1.5568		2020-10-30	48.7
F42	Petrola 6	FU	Spain/Albacete	Petrola	Water and algae		38.8388	-1.55712		2020-10-30	142
F43	Petrola 7	FU	Spain/Albacete	Petrola	Water and sediment and algae		38.8348	-1.56143		2020-10-30	50.3
F44	Corral Rubio 2	FU	Spain/Albacete	Corral Rubio	Water and sediment		38.8359	-1.45642		2020-10-30	7
F45	Corral Rubio 3	FU	Spain/Albacete	Corral Rubio	Water and sediment		38.841	-1.4553		2020-10-30	10
F46	Corral Rubio 4	FU	Spain/Albacete	Corral Rubio	Water and sediment		38.8412	-1.45735		2020-10-30	10.7
N04	Ocaña 13	NU and FU	Spain/Toledo	Ocaña	Water and sediment		39.9907	-3.61538		2020-09-30	126.7
N05	Ocaña 14	NU and FU	Spain/Toledo	Ocaña	Water and sediment		39.9909	-3.61545		2020-09-30	124
N06	Ocaña 15	NU and FU	Spain/Toledo	Ocaña	Dead leaves of Limonium		39.9909	-3.61539		2020-09-30
N07	Ocaña 16	NU and FU	Spain/Toledo	Ocaña	Water and sediment		39.9919	-3.61526		2020-09-30	102
N08	Ocaña 17	NU and FU	Spain/Toledo	Ocaña	Water and sediment		39.9923	-3.61507		2020-09-30	15
N10	Ocaña 19	NU and FU	Spain/Toledo	Ocaña	Water and sediment		39.9924	-3.61513		2020-09-30	17
F50	Ocaña 23	FU, EL	Spain/Toledo	Ocaña	Water and sediment		39.9923	-3.61504		2021-01-27	10
F51	Ocaña 24	FU, EL, RG	Spain/Toledo	Ocaña	Water and sediment		39.9912	-3.61529		2021-01-27	10
F52	Ocaña 25	FU	Spain/Toledo	Ocaña	Water and sediment		39.9903	-3.61575		2021-01-27	10.3
F52.2	Ocaña 26	FU,EL,RG	Spain/Toledo	Ocaña	Dead leaves of limonium		39.9904	-3.61436		2021-01-27
F53	Horna 7	FU	Spain/Albacete	Horna	Water and sediment		38.8359	-1.60056		2021-03-06	8.7	7.8	13.3
F54	Horna 8	FU	Spain/Albacete	Horna	Water and sediment		38.8324	-1.60368		2021-03-06	10	8.2	11.4
F55	Horna 9	FU	Spain/Albacete	Horna	Water and sediment		38.8357	-1.59915		2021-03-06	8	8.1	11.4
F56	Petrola 8	FU	Spain/Albacete	Petrola	Water and sediment		38.8428	-1.55684		2021-03-06	36	8.5	12.3
F57	Petrola 9	FU	Spain/Albacete	Petrola	Water and sediment		38.8437	-1.55689		2021-03-06	2.7	8.3	12.8
F58	Petrola 10	FU	Spain/Albacete	Petrola	Water and sediment		38.8385	-1.55734		2021-03-06	19.3	8.2	11.4
F59	Petrola 11	FU	Spain/Albacete	Petrola	Water and sediment		38.8348	-1.56138		2021-03-06	37	8.6	10.5
F60	Corral Rubio 5	FU	Spain/Albacete	Corral Rubio	Water and sediment		38.8359	-1.4561		2021-03-06	4.3	8.4	11
F61	Corral Rubio 6	FU	Spain/Albacete	Petrola	Algal mat		38.8359	-1.4561		2021-03-06	23,62 g/Kg
F62	Corral Rubio 7	FU	Spain/Albacete	Corral Rubio	Water and sediment		38.8412	-1.45488		2021-03-06	6.3	8.3	11.4
F63	Corral Rubio 8	FU	Spain/Albacete	Corral Rubio	Water and sediment		38.842	-1.45571		2021-03-06	4.3	7.6	9.3
F20	Ocaña 10	FU	Spain/Toledo	Ocaña	Water and sediment	39º59'33''N 3º36'55''W			542	2020-02-20	9
N09	Ocaña 18	NU and FU	Spain/Toledo	Ocaña	Water and sediment		39.9923	-3.61504		2020-09-30	12
F47	Ocaña 20	FU	Spain/Toledo	Ocaña	Water and sediment		39.9924	-3.61499		2021-01-27	13
F48	Ocaña 21	FU, EL	Spain/Toledo	Ocaña	Water and sediment		39.9924	-3.61502		2021-01-27	5.3
F49	Ocaña 22	FU, EL, RG	Spain/Toledo	Ocaña	Water and sediment		39.9924	-3.6151		2021-01-27	6.3
